# Supplementary material for: Impact of Sex on the Therapeutic Efficacy of Rosiglitazone in Modulating White Adipose Tissue Function and Insulin Sensitivity
Source: Nutrients. 2024 Sep 11;16(18):3063. doi: 10.3390/nu16183063 (PMC11434741; doi:10.3390/nu16183063)
Supplement: Supplementary file 1 [file nutrients-16-03063-s001.zip]

Archive with 1 entries (1 files):
- nutrients-3161589-supplementary.pdf
